# Supplementary material for: BNT162b2 COVID-19 Vaccine Safety among Healthcare Workers of a Tertiary Hospital in Italy
Source: Vaccines (Basel). 2023 Feb 17;11(2):477. doi: 10.3390/vaccines11020477 (PMC9964542; doi:10.3390/vaccines11020477)
Supplement: Supplementary file 1 [file vaccines-11-00477-s001.zip]

Archive with 3 entries (2 files):
- vaccines-2223195-supplementary/vaccines-2223195-sup-final/
- vaccines-2223195-supplementary/vaccines-2223195-sup-final/vaccines-2223195 -Tables.pdf
- vaccines-2223195-supplementary/vaccines-2223195-sup-final/vaccines-2223195-supplementary materials-figures.pdf
